# Supplementary material for: A Fly in the Ointment: Evaluation of Traditional Use of Plants to Repel and Kill Blowfly Larvae in Fermented Fish
Source: PLoS One. 2011 Dec 19;6(12):e29521. doi: 10.1371/journal.pone.0029521 (PMC3242785; doi:10.1371/journal.pone.0029521)
Supplement: Table S1 — Cumulative repellence in time of fly larvae from fermented fish with traditionally used plant species. (XLS) [file pone.0029521.s001.xls]

## Sheet: Sheet1
Table S1. Cumulative repellence in time of fly larvae from fermented fish with traditionally used plant species
				# of larvae repelled per 12-hour period
Species	State	# of larvae	Weight (g)	12	24	36	48	60	72	Total repelled (%)
Bambusa	Dry	90	20	0	1	8	21	21	21	23.3333
		90	30	0	0	16	24	26	26	28.8889
		90	40	0	0	4	21	29	29	32.2222
Tadehagi	Dry	90	20	0	1	5	9	16	16	17.7778
		90	30	0	0	6	19	23	24	26.6667
		90	40	0	4	11	26	30	30	33.3333
Uraria	Dry	90	20	0	0	10	22	23	23	25.5556
		90	30	0	4	21	30	30	30	33.3333
		90	40	0	8	25	32	32	32	35.5556
Bambusa	Fresh	90	20	2	4	23	33	34	34	37.7778
		90	30	2	13	34	38	38	38	42.2222
		90	40	2	16	29	29	29	29	32.2222
Tadehagi	Fresh	90	20	0	10	25	32	43	44	48.8889
		90	30	2	8	25	41	43	43	47.7778
		90	40	4	9	29	46	48	49	54.4444
Uraria	Fresh	90	20	8	19	36	42	49	49	54.4444
		90	30	3	16	31	46	50	50	55.5556
		90	40	4	13	32	43	46	46	51.1111
Control		540	0	0	0	0	0	1	4	4.44444
