# Supplementary material for: A Fly in the Ointment: Evaluation of Traditional Use of Plants to Repel and Kill Blowfly Larvae in Fermented Fish
Source: PLoS One. 2011 Dec 19;6(12):e29521. doi: 10.1371/journal.pone.0029521 (PMC3242785; doi:10.1371/journal.pone.0029521)
Supplement: Table S2 — Data from traditional plants for repelling and killing blowfly larvae on fermented fish experiment. (XLS) [file pone.0029521.s002.xls]

## Sheet: Table S2
Table S2. Data from traditional plants for repelling and killing blowfly larvae on fermented fish experiment
Species	State	Quantity (g)	Escaped	Dead	Total (E+D)
			Out of 30	Out of 30	Out of 30
Bambusa	Fresh	20	11	7	18
			11	7	18
			12	9	21
		30	12	11	23
			13	12	25
			13	15	28
		40	10	15	25
			10	15	25
			9	17	26
Average Percentage Bambusa Fresh			37.4074	40	77.4074
Bambusa	Dry	20	7	5	12
			6	6	12
			8	5	13
		30	9	6	15
			9	8	17
			8	8	16
		40	8	6	14
			11	8	19
			10	10	20
Average Percentage Bambusa Dry			28.1481	22.963	51.1111
Tadehagi	Fresh	20	13	5	18
			14	5	19
			15	7	22
		30	16	5	21
			15	7	22
			15	7	22
		40	14	7	21
			17	8	25
			17	7	24
Average Percentage Tadehagi Fresh			50.3704	21.4815	71.8519
Tadehagi	Dry	20	4	1	5
			5	3	8
			7	5	12
		30	8	5	13
			7	7	14
			9	6	15
		40	9	4	13
			10	7	17
			11	8	19
Average Percentage Tadehagi Dry			25.9259	17.037	42.963
Uraria	Fresh	20	18	6	24
			16	7	23
			17	6	23
		30	17	8	25
			16	9	25
			15	9	24
		40	15	9	24
			16	11	27
			15	10	25
Average Percentage Uraria Fresh			53.7037	27.7778	81.4815
Uraria	Dry	20	9	3	12
			7	4	11
			7	6	13
		30	10	6	16
			9	6	15
			11	6	17
		40	11	5	16
			9	6	15
			12	7	19
Average Percentage Uraria Dry			31.4815	18.1481	49.6296
Control	Absent	0	1	0	1
			0	1	1
			0	0	0
			1	0	1
			2	0	2
			0	0	0
			0	0	0
			2	1	3
			1	0	1
			0	0	0
			0	0	0
			1	0	1
			0	0	0
			0	0	0
			0	0	0
			0	0	0
			0	0	0
			0	0	0
Average Percentage Control			0.37037	0	0.37037
